# Supplementary material for: Transcriptome Analysis Reveals Intensity-Dependent Regulation of UV-B Radiation on Glucosinolate Biosynthesis in Rapeseed Leaves
Source: Plants (Basel). 2026 Apr 28;15(9):1335. doi: 10.3390/plants15091335 (PMC13164901; doi:10.3390/plants15091335)
Supplement: Supplementary file 1 [file plants-15-01335-s001.zip]

Archive with 1 entries (1 files):
- plants-4126221-supplementary.pdf
